# Supplementary material for: Comparison of Scanpy-based algorithms to remove the batch effect from single-cell RNA-seq data
Source: Cell Regen. 2020 Jul 6;9:10. doi: 10.1186/s13619-020-00041-9 (PMC7338326; doi:10.1186/s13619-020-00041-9)
Supplement: Supplementary file 10 — Additional file 10 : Table S1. Computing time of the 4 batch-correction methods under different conditions. Record of the computing time of the 4 batch-correction methods (Regress_Out, ComBat, Scanorama and MNN_Correct) in processing 9 datasets independently. [file 13619_2020_41_MOESM10_ESM.xlsx]

## Sheet: Sheet1
Dataset	Cell Number	Gene Number	Batch Numebr	Time_ComBat(s)	time_Regress_Out(s)	time_Scanorama(s)	time_MNN_Correct(s)
TM_Kidney	1948	1888	3	18.3	4.98	100	82
TM_Lung	5500	2852	4	67	957	261	741
MCA_Lung	6934	2949	3	73	1209	385	1103
TM_P4	7823	2396	8	77	1006	211	1245
MCA_Kidney	14104	2237	3	80	1717	228	3627
TM_P7	21383	2380	16	131	2293	1300	9098
TM_all	45995	2297	28	226	4392	2431	40808
MCA_P2	109635	3377	26	505	16078	11077
MCA_P1	145620	2910	41	643	20085	16146
